# Supplementary material for: Hydrogenation Versus Hydrosilylation: The Substantial Impact of a Palladium Capsule on the Catalytic Outcome
Source: Molecules. 2024 Oct 17;29(20):4910. doi: 10.3390/molecules29204910 (PMC11510042; doi:10.3390/molecules29204910)
Supplement: Supplementary file 1 [file molecules-29-04910-s001.zip]

Archive with 1 entries (1 files):
- molecules-3237155-supplementary.pdf
